# Supplementary material for: Allophylastrum: a new genus of Sapindaceae from northern South America
Source: PhytoKeys. 2011 Jul 28;(5):39–43. doi: 10.3897/phytokeys.5.1684 (PMC3174451; doi:10.3897/phytokeys.5.1684)
Supplement: XML Treatment for Allophylastrum [file phytokeys.5.1684-treatment1.xml]

<!DOCTYPE tp:taxon-treatment
  PUBLIC "-//TaxonX//DTD Taxonomic Treatment Publishing DTD v0 20100105//EN" "tax-treatment-NSO.dtd">
<tp:taxon-treatment xmlns:tp="http://www.plazi.org/taxpub"><tp:treatment-meta><mixed-citation publication-type="journal"><person-group><name><surname>Acevedo-Rodríguez</surname><given-names>Pedro</given-names></name></person-group><article-title>
                <italic>Allophylastrum</italic>: a new genus of Sapindaceae from northern South America
                </article-title><source>PhytoKeys</source><day>28</day><month>7</month><year>2011</year><volume>2011</volume><issue>5</issue><fpage>39</fpage><lpage>43</lpage><pub-id pub-id-type="doi">10.3897/phytokeys.5.1684</pub-id></mixed-citation></tp:treatment-meta><tp:nomenclature><tp:taxon-name>
                        <tp:taxon-name-part taxon-name-part-type="genus">Allophylastrum</tp:taxon-name-part>
                    <object-id xmlns:xlink="http://www.w3.org/1999/xlink" xlink:type="simple">urn:lsid:ipni.org:names:77112773-1</object-id>
                    <object-id xmlns:xlink="http://www.w3.org/1999/xlink" xlink:type="simple">http://species-id.net/wiki/Allophylastrum</object-id>
                    </tp:taxon-name><tp:taxon-authority>Acev.-Rodr.</tp:taxon-authority><tp:taxon-status xmlns:xlink="http://www.w3.org/1999/xlink" xlink:type="simple">gen. nov.</tp:taxon-status></tp:nomenclature><tp:treatment-sec sec-type="Latin"><title>Latin.</title><p><italic>A Allophylus flore solitario, apetalo, nectaris cupulato differt</italic></p></tp:treatment-sec><tp:treatment-sec sec-type="Type"><title>Type.</title><p>A. <italic>frutescens</italic> Acev.-Rodr.</p></tp:treatment-sec><tp:treatment-sec sec-type="Description"><title>Description.</title><p>Small trees or shrubs. Stipules wanting. Leaves alternate, trifoliolate; leaflets serrate. Flowers solitary, axillary or in short racemes, actinomorphic, unisexual with staminate flowers sometimes bearing a rudimentary 2-locular gynoecium; pedicels elongated, non-articulate; calyx 4-merous, sepals of similar length, in two whorls; petals wanting; disc cupular; stamens (5)6, the filaments slightly of unequal length, connate at base, ovary 2-locular, with a single ovule per locule. Fruit of 1–2 basally connate, indehiscent monocarps, with fleshy exocarp, and a semi-woody endocarp; seeds exarillate, with papery testa.</p></tp:treatment-sec><tp:treatment-sec sec-type="Distribution"><title>Distribution.</title><p>One species, known only from Guyana and Brazil (Roraima).</p><p><bold>Discusssion.</bold> The new genus is morphologically similar to <italic><tp:taxon-name>Allophylus</tp:taxon-name></italic> as they share similar shrubby-arboreal habit, and trifoliolate leaves without stipules (Acevedo-Rodríguez et al. 2011).</p></tp:treatment-sec><tp:treatment-sec sec-type="Key to Allophylastrum and Allophylus"><title>Key to Allophylastrum and Allophylus</title><table-wrap content-type="key" position="anchor" orientation="portrait"><table><tbody><tr><td rowspan="1" colspan="1">1</td><td rowspan="1" colspan="1">Flowers actinomorphic, apetalous, solitary, or in short axillary racemes; nectary disc cupular; pedicel non-articulate, &gt;4 times as long as the calyx; pollen 4- to 5-porate , 4- or 5-angled in polar view</td><td rowspan="1" colspan="1"><italic><tp:taxon-name>Allophylastrum</tp:taxon-name></italic></td></tr><tr><td rowspan="1" colspan="1">–</td><td rowspan="1" colspan="1">Flowers zygomorphic, petaliferous, on lateral cincinni in a racemiform or paniculate thyrse; nectary disc unilateral, semi-annular, 2- to 4-lobed, or rarely annular; pedicels articulate, 1–2 times as long as the sepals; pollen 3-porate, triangular in polar view</td><td rowspan="1" colspan="1"><italic><tp:taxon-name>Allophylus</tp:taxon-name></italic></td></tr></tbody></table></table-wrap></tp:treatment-sec><tp:treatment-sec sec-type="Etymology"><title>Etymology.</title><p>The name <italic><tp:taxon-name>Allophylastrum</tp:taxon-name></italic> is proposed to indicate its close resemblance to <italic><tp:taxon-name>Allophylus</tp:taxon-name></italic>.</p></tp:treatment-sec></tp:taxon-treatment>
