# Supplementary material for: Allophylastrum: a new genus of Sapindaceae from northern South America
Source: PhytoKeys. 2011 Jul 28;(5):39–43. doi: 10.3897/phytokeys.5.1684 (PMC3174451; doi:10.3897/phytokeys.5.1684)
Supplement: XML Treatment for Allophylastrum frutescens [file phytokeys.5.1684-treatment2.xml]

<!DOCTYPE tp:taxon-treatment
  PUBLIC "-//TaxonX//DTD Taxonomic Treatment Publishing DTD v0 20100105//EN" "tax-treatment-NSO.dtd">
<tp:taxon-treatment xmlns:tp="http://www.plazi.org/taxpub"><tp:treatment-meta><mixed-citation publication-type="journal"><person-group><name><surname>Acevedo-Rodríguez</surname><given-names>Pedro</given-names></name></person-group><article-title>
                <italic>Allophylastrum</italic>: a new genus of Sapindaceae from northern South America
                </article-title><source>PhytoKeys</source><day>28</day><month>7</month><year>2011</year><volume>2011</volume><issue>5</issue><fpage>39</fpage><lpage>43</lpage><pub-id pub-id-type="doi">10.3897/phytokeys.5.1684</pub-id></mixed-citation></tp:treatment-meta><tp:nomenclature><tp:taxon-name>
                        <tp:taxon-name-part taxon-name-part-type="genus">Allophylastrum</tp:taxon-name-part>
                        <tp:taxon-name-part taxon-name-part-type="species">frutescens</tp:taxon-name-part>
                    <object-id xmlns:xlink="http://www.w3.org/1999/xlink" xlink:type="simple">urn:lsid:ipni.org:names:77112774-1</object-id>
                    <object-id xmlns:xlink="http://www.w3.org/1999/xlink" xlink:type="simple">http://species-id.net/wiki/Allophylastrum_frutescens</object-id>
                    </tp:taxon-name><tp:taxon-authority>Acev.-Rodr.</tp:taxon-authority><tp:taxon-status xmlns:xlink="http://www.w3.org/1999/xlink" xlink:type="simple">sp. nov.</tp:taxon-status><xref ref-type="fig" rid="F1">Fig. 1</xref></tp:nomenclature><tp:treatment-sec sec-type="Latin"><title>Latin.</title><p><italic>Frutex vel arbor parva; folia trifoliolata; foliola chartacea, elliptica, margine serrato; flores apetali, monocarpus ellipsoideus, glabrus.</italic></p></tp:treatment-sec><tp:treatment-sec sec-type="Type"><title>Type.</title><p>Brazil. Roraima, Sema Ecological Station, Ilha de Maracá, <named-content xmlns:xlink="http://www.w3.org/1999/xlink" content-type="dwc:verbatimCoordinates" xlink:type="simple">3°22'N, 61°25'W</named-content>, <italic>E.S. Silva &amp; J. Lima 5828</italic> (holotype NY!, isotypes INPA, K!-2, U-2!).<!--PageBreak--><!--PageBreak--></p></tp:treatment-sec><tp:treatment-sec sec-type="Description"><title>Description.</title><p>Shrub or small tree to 7 m tall. Branches terete, glabrous, brown with grayish lineate lenticels. Leaves trifoliolate; petioles flattened-canaliculate adaxially, 1.6–4.5 cm long, minutely puberulent; leaflets elliptic, 6–10.8 × 1.3–3.4 cm (the lateral ones smaller), chartaceous, the base cuneate on distal leaflets, obtuse-acute and asymmetrical on lateral ones, the apex acute to acuminate, the margins serrate. Flowers axillary, solitary or in short (1–2 cm long), axillary racemes; pedicels 8–10 mm long; sepals 4, concave, obovate, rounded at apex, puberulent, ca. 2 mm long; disc cupular, glabrous, with sub-fimbriate margin; filaments glabrous, 4–5 mm long; pistillode ca. <!--PageBreak-->0.4 mm long; pistillate flowers unknown. Monocarps ellipsoid, divaricate, glabrous, 1–1.2 cm long; exocarp red, fleshy and thin; endocarp subwoody. Seed obovoid, ca. 1 cm long, with papery testa.</p><fig id="F1" position="float" orientation="portrait"><label>Figure 1.</label><caption><p><italic><tp:taxon-name>Allophylastrum frutescens</tp:taxon-name></italic>. <bold>A</bold> Flowering branch <bold>B</bold> Detail of branch with leaf subtending a single flower, detail of a raceme <bold>C</bold> Pre-anthesis staminate flower and l.s. of same <bold>D</bold> Detail of staminate flower nectary disc, stamens, and pistillode <bold>E</bold> Staminate flower at anthesis, showing nectary disc and stamens <bold>F</bold> l.s. of staminate flower <bold>G</bold> Stamen, frontal and lateral views <bold>H</bold> Pistillode <bold>I</bold> Fruiting branch <bold>J</bold> Fruit with two monocarps and detail of monocarp insertion <bold>K</bold> Fruit showing fully developed monocarp with seed, and an undeveloped monocarp <bold>L</bold> Embryo, lateral and frontal views. <bold>A–H</bold> from <italic>Silva and Lima 5828</italic> (NY); <bold>I–L</bold> from <italic>Lima 812</italic> (NY).</p></caption><graphic xmlns:xlink="http://www.w3.org/1999/xlink" xlink:href="PhytoKeys-005-039-g001.jpg" position="float" orientation="portrait" xlink:type="simple"/></fig></tp:treatment-sec><tp:treatment-sec sec-type="Pollen"><title>Pollen.</title><p>Pollen grains in <italic><tp:taxon-name>Allophylastrum frutescens</tp:taxon-name></italic> are subglobose in equatorial view and obtusely 4- or 5-angled in polar view, 4–5-porate, with rugulate ornamentation (<xref ref-type="fig" rid="F2">Fig. 2a-d</xref>). Size as measured from 20 pollen grains using light microscopy varies from 24.57–31.96 µm long by 21.86–28.10 µm wide. Generally, <tp:taxon-name>Sapindaceae</tp:taxon-name> pollen is 3-aperturate or less often 2- or 4-aperturate (<xref ref-type="bibr" rid="B1">Acevedo-Rodríguez et al. 2011</xref>). Therefore, this is the first time a 5-aperturate pollen is reported for the family. <italic><tp:taxon-name>Allophylastrum</tp:taxon-name></italic> pollen resembles that of <italic><tp:taxon-name>Allophylus</tp:taxon-name></italic> by being porate and having a rugulate ornamentation (<xref ref-type="bibr" rid="B1">Acevedo-Rodríguez et al. 2011</xref>); however the shape and the number of apertures is quite distinctive from that of <italic><tp:taxon-name>Allophylus</tp:taxon-name></italic>, where the pollen is triangular in polar view, oblate in equatorial view, and triporate.</p><fig id="F2" position="float" orientation="portrait"><label>Figure 2.</label><caption><p>Pollen of <italic><tp:taxon-name>Allophylastrum frutescens</tp:taxon-name></italic>. <bold>A</bold> Equatorial view showing pore <bold>B</bold> Oblique polar view of 4-angular grain showing 2 pores <bold>C</bold> Oblique equatorial view of a 5-angular grain showing 3 pores <bold>D</bold> Polar view of 5-angualr grain (top), oblique equatorial views of a 5-angular grain showing 3 pores. All from <italic>R.H. Schomburgk 336</italic> (W).</p></caption><graphic xmlns:xlink="http://www.w3.org/1999/xlink" xlink:href="PhytoKeys-005-039-g002.jpg" position="float" orientation="portrait" xlink:type="simple"/></fig></tp:treatment-sec><tp:treatment-sec sec-type="Distribution"><title>Distribution and ecology.</title><p>Known only from Brazil (Roraima) and Guyana, on terra firme forest.</p></tp:treatment-sec><tp:treatment-sec sec-type="Specimens examined"><title>Specimens examined.</title><p>Guyana<bold>:</bold> Without locality, <italic>M.R. Schomburgk 505</italic> (B), <italic>R.H. Schomburgk 336</italic> (BM, K, NY, W). Brazil. Roraima, Mun. Boa Vista, road to Santa Rosa, secondary forest , <italic>J. Lima 812</italic> (INPA, K).</p></tp:treatment-sec><tp:treatment-sec sec-type="Note"><title>Note.</title><p>The above cited collections by <italic>Schomburgk</italic> were studied by L.A.T. Radlkofer (1829–1927) but wrongly identified as <italic><tp:taxon-name>Allophylus edulis</tp:taxon-name></italic> (St. Hil.) Hieron. ex Niederlein, a vegetatively similar species.</p></tp:treatment-sec><ref-list><ref id="B1"><mixed-citation xmlns:xlink="http://www.w3.org/1999/xlink" xlink:type="simple"><person-group><name name-style="western"><surname>Acevedo-Rodríguez</surname><given-names>P</given-names></name><name name-style="western"><surname>van Welzen</surname><given-names>PC</given-names></name><name name-style="western"><surname>Adema</surname><given-names>F</given-names></name><name name-style="western"><surname>van der Ham</surname><given-names>RWJM</given-names></name></person-group> (<year>2011</year>)<article-title> Sapindaceae</article-title> In: <person-group><name name-style="western"><surname>Kubitzki</surname><given-names>K</given-names></name></person-group> (<role>Ed</role>) <source>Flowering Plants. Eudicots: Sapindales, Cucurbitales, Myrtaceae. [The Families and Genera of Vascular Plants]</source>. <publisher-name>Springer</publisher-name>, <publisher-loc>Berlin</publisher-loc>, <fpage>357</fpage>–<lpage>407</lpage>.</mixed-citation></ref></ref-list></tp:taxon-treatment>
